# Supplementary material for: Immediate and long-term changes in infectious diseases in China at the “First-level-response”, “Normalized-control” and “Dynamic-COVID-zero” stages from 2020 to 2022: a multistage interrupted-time-series-analysis
Source: BMC Public Health. 2023 Jul 18;23:1381. doi: 10.1186/s12889-023-16318-y (PMC10354895; doi:10.1186/s12889-023-16318-y)
Supplement: Supplementary file 2 — Supplementary Material 2 [file 12889_2023_16318_MOESM2_ESM.xlsx]

## Sheet: Sheet1
Date	Acquired immunodeficiency syndrome	Viral hepatitis	Measles	Hemorrhagic fever	Rabies	Japanese encephalitis	Dengue fever	Anthrax	Bacterial and amoebic dysentery	Tuberculosis	Typhoid and paratyphoid	Pertussis	Scarlet fever	Brucellosis	Gonorrhea	Syphilis	Malaria	Influenza	Mumps	Rubella	Acute hemorrhagic conjunctivitis	Leprosy	Typhus	Kala-Azar	Hydatid disease	Infectious diarrhea	Hand foot mouth disease
2015.1	2597	124984	3341	1016	78	10	19	8	6703	95151	769	275	6859	3182	8429	36339	250	23828	14289	785	2031	71	84	29	353	107949	57763
2015.2	2294	92978	4839	700	62	10	22	5	5774	75541	561	315	2858	2643	5912	25771	236	14480	9517	755	1832	26	68	24	242	57985	33003
2015.3	4238	134626	6321	809	50	3	25	10	7735	113242	870	498	3788	5355	7755	40063	244	19199	10942	1232	2464	84	116	21	413	62383	61378
2015.4	4299	122844	8265	808	43	2	20	9	9383	107997	878	507	5968	6579	7632	38710	275	15063	16371	2113	2952	68	139	12	371	52022	173384
2015.5	4401	117847	7663	1011	59	8	26	19	13563	102067	1109	573	9130	7593	8128	38849	354	13625	20462	1856	3325	82	146	10	260	65628	304863
2015.6	5089	115227	5202	1077	80	44	43	16	17764	102388	1431	723	9992	7967	8515	39738	386	33927	23606	1006	3778	63	150	9	277	85979	354308
2015.7	4701	120949	3479	760	72	206	130	36	19481	102986	1358	877	5176	7767	8961	43205	358	20622	20267	567	3871	60	120	21	339	88331	262239
2015.8	4268	114069	2057	438	86	259	153	60	18181	95746	1260	999	2156	6058	8863	40317	263	12457	13517	269	3324	55	143	23	302	89344	180813
2015.9	4967	115460	1100	447	69	156	1479	37	15367	95081	1206	763	2854	4320	9468	41451	243	9938	12767	222	3704	46	142	62	286	78537	180074
2015.1	3955	110420	571	777	70	71	1435	30	11833	86024	1051	466	4256	2889	8621	38163	225	9433	12675	202	2540	48	189	113	247	76327	160106
2015.11	5040	112186	794	1614	78	13	470	37	8148	88115	896	377	6883	3078	9300	37275	211	10730	13917	212	2376	40	116	123	311	75545	130829
2015.12	5707	116845	1307	1355	81	37	62	32	6612	89818	831	446	8878	3348	10046	38801	244	15404	15965	268	2468	64	107	67	512	103671	116239
2016.1	2862	115713	2041	949	55	8	28	16	5193	86181	671	332	6152	2716	8475	33424	333	23333	12941	288	2223	57	58	69	443	100710	79499
2016.2	2582	104409	2971	644	46	2	45	12	5258	83527	580	384	2074	2563	6399	28685	339	31602	8077	224	1904	41	51	52	291	94507	32457
2016.3	5255	137856	5437	745	32	2	18	17	6314	114627	893	527	3931	4621	8466	42610	258	76498	10823	706	2637	108	56	25	544	79607	72464
2016.4	4574	121151	5488	699	29	3	33	15	7756	103397	881	433	4955	5401	8510	39715	304	47530	13837	1183	2835	76	63	26	398	57616	226430
2016.5	5041	121692	4317	828	65	8	30	13	11942	100500	1043	444	7980	6563	9255	40765	369	17901	17889	1155	3076	62	104	23	350	67507	442075
2016.6	5159	115028	2850	857	54	26	26	31	14607	94064	1070	476	8190	6627	9635	40450	356	10011	20096	785	3517	82	93	23	306	81647	452668
2016.7	4459	116260	1761	617	59	140	57	65	16701	92793	1248	581	4256	5849	10530	41070	281	7479	18231	315	3887	44	113	11	359	100370	315077
2016.8	4469	123297	929	420	63	425	613	87	18347	95924	1344	711	1930	5156	11280	43116	235	7859	13507	140	3681	65	145	19	391	118052	171581
2016.9	4877	111326	414	394	76	459	632	58	14607	89342	1190	545	2624	3408	10625	40286	222	11212	12829	124	3044	41	118	16	419	91507	134972
2016.1	4244	108131	264	631	77	227	358	29	11002	83092	949	374	3781	2383	10791	37734	210	13165	13269	141	2611	37	136	25	325	75981	177639
2016.11	5743	116519	336	1248	52	51	196	21	6699	87963	821	410	6097	2634	11171	38914	195	20800	16073	162	2524	56	158	26	639	60615	217754
2016.12	6335	116795	462	1250	62	12	40	31	5953	89609	739	466	7611	2757	11169	37688	239	38313	18511	251	2490	49	93	30	825	95053	145558
2017.1	2503	108211	611	785	44	9	34	14	5130	80911	651	413	4633	1874	9351	31010	275	30109	14865	179	1897	50	41	14	804	109909	77412
2017.2	3325	124995	628	654	44	2	20	12	5227	92037	567	488	2335	2740	8934	36118	198	22998	10208	123	2074	64	40	19	458	132485	38654
2017.3	5179	142147	1087	764	32	6	13	6	5884	105633	715	748	4718	4055	10710	43726	208	30519	16469	268	2907	83	50	27	1077	105716	61225
2017.4	4140	125196	992	742	42	4	27	9	7174	97296	722	608	6804	4048	10724	40473	226	23260	22554	296	2821	49	41	11	446	69566	112898
2017.5	5025	129131	865	1094	47	5	46	18	10975	101628	982	861	11388	4539	11754	44573	300	19085	31840	331	3387	70	79	21	569	87512	211189
2017.6	5916	127147	603	1105	57	19	88	21	14169	99001	1242	1051	11129	5203	12518	45323	312	22313	33458	195	3583	65	102	20	492	108047	308789
2017.7	4950	124652	438	812	38	152	275	23	16316	96471	1323	1224	5298	4742	13010	45661	303	57694	26431	148	3620	61	104	17	520	119341	277680
2017.8	5400	131074	379	409	51	580	974	78	15314	100076	1365	1605	2379	4330	13803	47916	259	41625	17691	104	3261	59	104	16	485	117028	173367
2017.9	5283	122509	305	359	50	361	1904	35	11078	92494	1158	1257	3006	2781	12988	45718	208	27467	16142	97	2999	46	88	18	513	87836	218880
2017.1	4485	111989	245	764	45	59	1645	25	8537	81554	1001	869	4279	1953	11950	40231	194	16049	15936	100	2640	42	141	15	414	75203	263311
2017.11	6136	124246	257	2021	43	34	765	20	6109	89976	805	791	7947	2427	12638	43906	190	27731	22922	126	2721	31	111	8	563	93139	130280
2017.12	6622	123274	260	2105	38	13	139	76	4954	87630	770	627	10622	2549	12275	41193	183	121800	26280	193	2756	55	62	18	569	174969	78750
2018.1	3309	136377	377	1180	44	20	16	20	4219	96125	860	649	7564	2202	12137	43067	255	273949	21540	117	2238	46	45	15	485	186071	34800
2018.2	2559	106890	417	598	34	0	16	9	4009	77224	507	743	2159	1846	7943	31016	268	139738	11238	72	1596	38	20	19	377	117466	13306
2018.3	5331	151849	609	874	23	5	19	15	5336	110124	694	1602	3774	3755	10333	49546	182	74086	14858	250	2737	80	38	17	479	101191	28856
2018.4	4642	134147	587	959	31	3	25	19	6321	100054	731	1758	6784	3952	10549	44733	214	28592	23015	472	2910	62	60	19	398	75664	116941
2018.5	5593	137278	665	1253	34	6	59	15	9657	102063	1014	1764	10747	5077	11999	48920	231	22980	31707	766	3398	71	87	20	364	91041	387135
2018.6	5809	124054	522	1129	36	27	119	28	11504	91603	1046	1973	10716	4903	11614	44522	230	16635	33314	431	4111	36	85	17	339	102985	423018
2018.7	5289	130882	327	815	28	285	197	27	12786	95338	1278	2850	5385	4640	12643	48206	244	14544	25731	281	4464	55	103	16	429	121548	377629
2018.8	5750	132350	231	512	46	904	482	103	12447	94232	1466	4134	2235	4054	12813	48588	233	12325	16801	199	4047	47	129	13	379	126704	225058
2018.9	6155	119741	172	361	46	528	1497	49	9579	88302	1222	2657	2745	2605	11533	45967	237	13188	15657	289	3353	33	114	9	374	94767	231775
2018.1	5823	118228	168	901	49	100	1799	36	7249	84680	1133	1572	5216	2044	11229	44050	207	14852	17443	284	3330	26	138	14	340	83377	199938
2018.11	7622	127642	223	2213	38	32	728	15	5255	87709	907	1365	9927	2693	11637	45449	208	26960	23472	446	3290	47	117	18	504	93757	184396
2018.12	7897	121523	185	1700	34	24	184	25	4523	83205	685	1399	12593	2557	10999	41591	181	130442	26717	786	2958	39	56	17	538	108329	153086
2019.1	3688	134887	178	1109	30	7	165	18	3774	88597	702	1260	8838	2390	10149	42795	268	608511	24075	797	2499	44	62	16	482	124502	83676
2019.2	3587	113012	156	705	23	2	78	7	3628	73096	502	1444	2591	2227	7059	34695	230	307892	12169	699	1863	33	40	11	309	120881	28196
2019.3	6086	144519	267	738	18	1	52	14	4423	97866	591	2735	5120	4021	9413	49274	167	358757	18827	3141	2838	66	52	20	467	116329	53938
2019.4	6277	139753	473	701	23	6	142	14	5556	101191	1000	2689	6964	4559	9810	49861	175	299939	28735	7471	3407	44	58	18	427	91421	155696
2019.5	6291	134854	562	939	18	3	330	20	7849	96106	950	3129	9087	5238	10018	50895	195	197729	36669	9095	4017	66	113	10	324	94564	268630
2019.6	6642	124394	409	1007	24	23	788	18	10146	99555	1000	3128	10052	5484	9321	47675	231	141202	37913	6029	4668	44	116	17	340	116800	337393
2019.7	6912	142876	348	703	36	115	1260	57	11468	93318	1102	3635	5864	5791	11204	55367	261	88911	29427	2283	5265	50	109	17	451	136998	339521
2019.8	6404	135827	320	411	42	173	3311	66	10871	84304	1040	4388	2396	4755	11114	54217	226	51676	18690	812	4208	53	133	17	436	127630	193230
2019.9	6435	123561	216	346	30	81	8036	35	8709	80973	881	3319	3473	3561	10425	51981	220	46048	19377	483	3518	28	143	26	446	106258	188477
2019.1	6207	123617	164	649	26	33	6120	25	6707	75123	806	1933	5375	2717	10382	51616	200	50665	21938	671	3166	23	166	7	318	97658	131252
2019.11	7366	127706	250	1445	23	7	1767	22	4680	73000	642	1653	10215	2892	10448	50439	258	156205	27704	952	3206	37	146	8	469	89252	100161
2019.12	6735	126743	230	1364	19	12	268	24	3970	71631	571	1414	13053	3065	10803	48587	204	1199771	27581	1718	3046	43	63	11	381	122103	63866
2020.1	2759	112087	205	684	19	3	71	10	3309	67682	513	1141	6352	2445	8254	39671	348	986543	17159	1199	2139	26	59	15	286	121473	28355
2020.2	2133	63330	66	374	12	0	17	6	1912	44933	364	738	580	933	3524	21448	126	59154	8018	306	1672	21	41	13	91	45510	3263
2020.3	4808	108657	69	433	15	3	16	9	2892	73427	360	874	444	3508	4661	41154	92	21696	6028	197	2011	41	29	27	249	48491	2869
2020.4	5960	125181	58	540	15	4	6	16	3695	85684	415	479	442	5360	6267	46728	54	15396	6169	116	2230	52	63	26	362	58544	3001
2020.5	5484	120921	74	686	14	0	4	16	5664	83385	607	277	562	5264	8104	46753	40	16974	9273	90	2468	48	67	26	266	87151	3919
2020.6	6915	123474	91	826	17	6	4	18	7775	84952	832	159	677	6193	9292	46538	74	15640	11995	114	2788	41	113	26	264	114085	6260
2020.7	6124	132782	111	503	22	30	23	17	7943	83101	863	131	789	6437	10621	50386	54	13406	10583	82	2796	59	127	22	397	116425	26778
2020.8	5166	126950	119	313	23	69	55	39	7270	76423	830	142	763	4972	10724	46838	57	12833	9008	96	2561	39	138	18	283	109407	59143
2020.9	6927	130930	111	320	15	137	247	36	6206	75409	848	201	877	4492	11643	48965	81	18432	13212	102	2549	35	184	17	336	97075	115170
2020.1	4546	119322	116	611	24	42	287	26	4793	67843	689	267	1102	3206	10551	44438	78	20401	12818	157	2298	21	192	18	390	79196	199875
2020.11	5824	125059	118	1796	12	10	63	22	3568	69640	517	291	1925	3611	11260	45305	63	22783	15211	276	2538	35	131	10	403	83209	189017
2020.12	6508	124433	96	1460	24	8	9	17	3272	64097	483	294	2693	3694	11691	44696	73	23546	11437	104	2583	31	55	13	412	108084	131798
2021.1	3260	120035	59	562	15	4	5	16	2633	64813	362	205	2502	3175	10284	40079	68	20232	7078	127	1305	31	45	21	378	177114	63209
2021.2	3051	101058	38	365	14	0	2	10	2623	55425	327	115	989	3425	7650	33615	58	10894	4393	46	1873	30	37	15	224	144447	18529
2021.3	5951	148245	77	424	13	0	0	9	3488	80803	487	220	1819	7220	10878	50682	63	17110	9604	82	2885	63	35	13	430	141593	36206
2021.4	5283	137828	69	510	17	0	4	19	3945	80548	522	308	2790	7848	10874	49113	74	31535	11501	107	2808	34	105	27	304	110751	144167
2021.5	5047	131135	80	685	11	2	5	14	5011	75243	649	427	4124	8096	10773	47999	97	41516	11970	187	2548	46	111	32	265	112075	240838
2021.6	5978	126681	72	724	18	10	8	25	6408	73884	829	519	4165	9670	10950	47423	109	38772	12015	115	2467	36	112	23	238	117015	224426
2021.7	3373	139343	80	467	12	17	3	66	6982	76648	939	820	2430	9222	11747	51531	92	24604	9367	102	2566	43	101	23	306	123462	162987
2021.8	4710	126075	66	255	14	72	3	115	5326	67966	913	1227	1152	6867	12019	46091	60	21375	8353	68	2016	36	143	28	241	103609	71283
2021.9	5039	125821	85	291	13	63	4	58	5159	67812	786	1094	1202	5932	11744	45792	49	35535	12606	90	2321	24	211	17	296	90862	86635
2021.1	5357	118664	88	678	19	39	6	38	3745	61391	655	825	1634	3622	10720	40900	46	53346	11116	101	1994	21	190	11	207	74343	132070
2021.11	6493	126320	105	2120	11	14	5	18	2775	61753	524	1148	2717	3649	11119	42174	62	110691	11881	119	2218	28	155	21	209	64241	113473
2021.12	7490	133390	97	2402	8	4	3	18	2807	61788	487	2254	3983	4919	11264	42321	72	249046	10892	158	2513	30	91	25	327	82512	74421
2022.1	3106	132430	40	781	13	9	0	10	2169	61697	405	2354	3232	4396	9273	39586	26	230714	6570	70	1811	32	63	22	347	80364	44183
2022.2	3364	117382	44	330	7	1	0	9	2043	52596	280	2576	990	4689	6979	34683	30	98696	4497	55	1561	28	38	23	213	92535	18134
2022.3	5020	140574	71	344	8	2	2	15	2836	73110	408	3747	1848	6656	8886	46978	31	133184	10001	98	2559	35	36	30	338	122555	33287
2022.4	3837	117617	52	333	9	0	0	22	2587	61185	421	3415	1639	7124	7821	39513	34	37567	9968	97	2455	34	89	24	283	74986	44794
2022.5	4490	125758	110	553	6	0	2	19	3520	63590	566	3991	2588	8824	8395	43751	37	78687	11151	155	2509	27	144	35	235	82369	70042
2022.6	5626	131857	110	566	15	7	1	29	4708	67901	700	4213	2896	9943	8988	48507	62	747038	11945	167	2905	37	124	20	250	95012	140661
2022.7	4667	138449	92	404	17	13	3	64	5055	71422	741	4234	1758	9683	9263	51391	79	648465	9391	106	2629	35	179	29	316	103468	108973
