# Supplementary material for: Immediate and long-term changes in infectious diseases in China at the “First-level-response”, “Normalized-control” and “Dynamic-COVID-zero” stages from 2020 to 2022: a multistage interrupted-time-series-analysis
Source: BMC Public Health. 2023 Jul 18;23:1381. doi: 10.1186/s12889-023-16318-y (PMC10354895; doi:10.1186/s12889-023-16318-y)
Supplement: Supplementary file 3 — Supplementary Material 3 [file 12889_2023_16318_MOESM3_ESM.xlsx]

## Sheet: Sheet1
var1	var2	var3	var4	var5	var6	var7	var8	var9	var10
2017.1	2503	1	0	0	0	0	0	0	1400110000
2017.2	3325	2	0	0	0	0	0	0	1400110000
2017.3	5179	3	0	0	0	0	0	0	1400110000
2017.4	4140	4	0	0	0	0	0	0	1400110000
2017.5	5025	5	0	0	0	0	0	0	1400110000
2017.6	5916	6	0	0	0	0	0	0	1400110000
2017.7	4950	7	0	0	0	0	0	0	1400110000
2017.8	5400	8	0	0	0	0	0	0	1400110000
2017.9	5283	9	0	0	0	0	0	0	1400110000
2017.1	4485	10	0	0	0	0	0	0	1400110000
2017.11	6136	11	0	0	0	0	0	0	1400110000
2017.12	6622	12	0	0	0	0	0	0	1400110000
2018.1	3309	13	0	0	0	0	0	0	1405410000
2018.2	2559	14	0	0	0	0	0	0	1405410000
2018.3	5331	15	0	0	0	0	0	0	1405410000
2018.4	4642	16	0	0	0	0	0	0	1405410000
2018.5	5593	17	0	0	0	0	0	0	1405410000
2018.6	5809	18	0	0	0	0	0	0	1405410000
2018.7	5289	19	0	0	0	0	0	0	1405410000
2018.8	5750	20	0	0	0	0	0	0	1405410000
2018.9	6155	21	0	0	0	0	0	0	1405410000
2018.1	5823	22	0	0	0	0	0	0	1405410000
2018.11	7622	23	0	0	0	0	0	0	1405410000
2018.12	7897	24	0	0	0	0	0	0	1405410000
2019.1	3688	25	0	0	0	0	0	0	1410080000
2019.2	3587	26	0	0	0	0	0	0	1410080000
2019.3	6086	27	0	0	0	0	0	0	1410080000
2019.4	6277	28	0	0	0	0	0	0	1410080000
2019.5	6291	29	0	0	0	0	0	0	1410080000
2019.6	6642	30	0	0	0	0	0	0	1410080000
2019.7	6912	31	0	0	0	0	0	0	1410080000
2019.8	6404	32	0	0	0	0	0	0	1410080000
2019.9	6435	33	0	0	0	0	0	0	1410080000
2019.1	6207	34	0	0	0	0	0	0	1410080000
2019.11	7366	35	0	0	0	0	0	0	1410080000
2019.12	6735	36	0	0	0	0	0	0	1410080000
2020.1	2759	37	0	0	0	0	0	0	1412120000
2020.2	2133	38	1	0	0	0	0	0	1412120000
2020.3	4808	39	1	1	0	0	0	0	1412120000
2020.4	5960	40	1	2	0	0	0	0	1412120000
2020.5	5484	41	1	3	1	0	0	0	1412120000
2020.6	6915	42	1	4	1	1	0	0	1412120000
2020.7	6124	43	1	5	1	2	0	0	1412120000
2020.8	5166	44	1	6	1	3	0	0	1412120000
2020.9	6927	45	1	7	1	4	0	0	1412120000
2020.1	4546	46	1	8	1	5	0	0	1412120000
2020.11	5824	47	1	9	1	6	0	0	1412120000
2020.12	6508	48	1	10	1	7	0	0	1412120000
2021.1	3260	49	1	11	1	8	0	0	1412600000
2021.2	3051	50	1	12	1	9	0	0	1412600000
2021.3	5951	51	1	13	1	10	0	0	1412600000
2021.4	5283	52	1	14	1	11	0	0	1412600000
2021.5	5047	53	1	15	1	12	0	0	1412600000
2021.6	5978	54	1	16	1	13	0	0	1412600000
2021.7	3373	55	1	17	1	14	0	0	1412600000
2021.8	4710	56	1	18	1	15	1	0	1412600000
2021.9	5039	57	1	19	1	16	1	1	1412600000
2021.1	5357	58	1	20	1	17	1	2	1412600000
2021.11	6493	59	1	21	1	18	1	3	1412600000
2021.12	7490	60	1	22	1	19	1	4	1412600000
2022.1	3106	61	1	23	1	20	1	5	1412600000
2022.2	3364	62	1	24	1	21	1	6	1412600000
2022.3	5020	63	1	25	1	22	1	7	1412600000
2022.4	3837	64	1	26	1	23	1	8	1412600000
2022.5	4490	65	1	27	1	24	1	9	1412600000
2022.6	5626	66	1	28	1	25	1	10	1412600000
2022.7	4667	67	1	29	1	26	1	11	1412600000
